# Supplementary material for: Between Resilience and Agency: A Systematic Review of Protective Factors and Positive Experiences of LGBTQ+ Students
Source: Healthcare (Basel). 2023 Jul 23;11(14):2098. doi: 10.3390/healthcare11142098 (PMC10379181; doi:10.3390/healthcare11142098)
Supplement: Supplementary file 1 [file healthcare-11-02098-s001.zip]

Archive with 1 entries (1 files):
- healthcare-2474793-supplementary.pdf
